# Supplementary material for: Geriatric nutritional risk index as a prognostic marker of first-line immune checkpoint inhibitor combination therapy in patients with renal cell carcinoma: a retrospective multi-center study
Source: Discov Oncol. 2023 Nov 16;14:204. doi: 10.1007/s12672-023-00816-x (PMC10651608; doi:10.1007/s12672-023-00816-x)
Supplement: Supplementary file 1 — Additional file 1 [file 12672_2023_816_MOESM1_ESM.zip]

Archive with 3 entries (3 files):
- Supplementary Fig1a.tiff
- Supplementary Fig1b.tiff
- Supplementary Fig1c.tiff
